# Supplementary material for: Dietary Exposure Assessment of Rare Earth Elements in the Chinese Population
Source: Int J Environ Res Public Health. 2022 Nov 24;19(23):15583. doi: 10.3390/ijerph192315583 (PMC9738814; doi:10.3390/ijerph192315583)
Supplement: Supplementary file 1 [file ijerph-19-15583-s001.zip]

Archive with 1 entries (1 files):
- ijerph-2028142-supplementary.pdf
